# Supplementary material for: Ultra-Sensitive and Semi-Quantitative Vertical Flow Assay for the Rapid Detection of Interleukin-6 in Inflammatory Diseases
Source: Biosensors (Basel). 2022 Sep 14;12(9):756. doi: 10.3390/bios12090756 (PMC9496834; doi:10.3390/bios12090756)
Supplement: Supplementary file 1 [file biosensors-12-00756-s001.zip]

Archive with 1 entries (1 files):
- biosensors-1845402-supplementary.pdf
